# Supplementary material for: Enter and Discuss Orders and Prescriptions (EPA 4): A Curriculum for Fourth-Year Medical Students
Source: MedEdPORTAL. 2022 Jul 5;18:11263. doi: 10.15766/mep_2374-8265.11263 (PMC9253226; doi:10.15766/mep_2374-8265.11263)
Supplement: Supplementary file 1 — Facilitator Guide.docxCase 1.docxCase 2.docxCase 1 Rubric.xlsxCase 2 Rubric.xlsxOrder Entry Workshop Debrief.pptxSelf-Report Confidence Instrument.docxGraduate Self-Report EPA 4 Preparedness Item.docx [file mep_2374-8265.11263-s001.zip]

Archive with 9 entries (9 files):
- B. Case 1.docx
- C. Case 2.docx
- D. Case 1 Rubric.xlsx
- E. Case 2 Rubric.xlsx
- F. Order Entry Workshop Debrief.pptx
- G. Self-report Confidence Instrument.docx
- A. Facilitator Guide.docx
- H. Graduate Self-report EPA 4 Preparedness Item.docx
- Educational_Summary_Report_11263.pdf
