# Supplementary material for: Enter and Discuss Orders and Prescriptions (EPA 4): A Curriculum for Fourth-Year Medical Students
Source: MedEdPORTAL. 2022 Jul 5;18:11263. doi: 10.15766/mep_2374-8265.11263 (PMC9253226; doi:10.15766/mep_2374-8265.11263)
Supplement: Supplementary file 1 — Facilitator Guide.docxCase 1.docxCase 2.docxCase 1 Rubric.xlsxCase 2 Rubric.xlsxOrder Entry Workshop Debrief.pptxSelf-Report Confidence Instrument.docxGraduate Self-Report EPA 4 Preparedness Item.docx [file mep_2374-8265.11263-s001.zip › D. Case 1 Rubric.xlsx]

## Sheet: Sheet1
Workshop Case #1 Rubric*
Category	Must Order (+2)	Should Order (+1)	Could Order	Should Not Order (-1)	Must Not Order/ Omission Errors (-2)
Allergies	Penicillin Allergy - Anaphylaxis				Inaccurate allergies
Home medications		Norgestimate-ethinyl estradiol 0.25 mg-35mcg PO Qday	ibuprofen 400mg PO PRN
Code Status	Full Code				Non-Full Code Status
Vital Signs	Q4H		Q2H	Q1H or Q8H	No vitals monitoring
Diet		NPO		Non-NPO Diet
Activity Level		Up with assistance	Advance as tolerated		Bedrest (strict) OR Ambulate
DVT Prophylaxis	Heparin 5000 U SC Q8H*			Sequential Compression Devices	No DVT prophylaxis
Medications	Non-PCN IV antibiotic with gram negative coverage	Levofloxacin or ciprofloxacin*; antiemetics; PO and IV Pain meds; bowel regimen		Cephalosporin antibiotic	Penicillin antibiotic
Fluids	Isotonic maintenance		Fluid bolus		No IV fluids; hypotonic Fluids
Nursing Orders	Maintain IV access			Foley catheter
Monitoring				Cardiac monitoring; continuous pulse ox
Labs	Platelet monitoring	Future lab to follow kidney function		Daily ongoing labs	Duplicate labs on admission (UA and culture, CBC, Chem 7, blood culture, HCG)
Imaging					Repeat already completed imaging (CT ab/pelvis)
Other	Urology Consult	Incentive spirometry		Isolation
