# Supplementary material for: Enter and Discuss Orders and Prescriptions (EPA 4): A Curriculum for Fourth-Year Medical Students
Source: MedEdPORTAL. 2022 Jul 5;18:11263. doi: 10.15766/mep_2374-8265.11263 (PMC9253226; doi:10.15766/mep_2374-8265.11263)
Supplement: Supplementary file 1 — Facilitator Guide.docxCase 1.docxCase 2.docxCase 1 Rubric.xlsxCase 2 Rubric.xlsxOrder Entry Workshop Debrief.pptxSelf-Report Confidence Instrument.docxGraduate Self-Report EPA 4 Preparedness Item.docx [file mep_2374-8265.11263-s001.zip › E. Case 2 Rubric.xlsx]

## Sheet: Sheet1
Workshop Case #2 Rubric*
Category	Must Order (+2)	Should Order (+1)	Could Order	Should Not Order (-1)	Must Not Order/ Omission Errors (-2)
Allergies	NKDA				Inaccurate or unreviewed allergies
Home medications		6-mercaptopurine 100mg PO QDay
Code Status	Full Code				Non-Full Code Status
Vital Signs	Q4H		Q2H; orthostatic vitals	Q1H or Q8H	No vitals monitoring
Diet	Clear liquid diet			Regular Diet; NPO
Activity Level	Up with assistance only		Advance as tolerated		Bedrest (strict); Ambulate ad lib
DVT Prophylaxis	Heparin 5000 U Q8H		Sequential Compression Devices		No DVT prophylaxis
Medications		Antinausea; Pain medication	oral vancomycin or fidaxomicin; steroids	opioids	antidiarrheal medication
Fluids	Isotonic maintenance		isotonic bolus		No IV Fluids; hypotonic fluids
Nursing Orders	Maintain IV access			foley catheter
Monitoring				Cardiac monitoring; continuous pulse ox
Labs	C. diff toxin PCR; Molecular enteric panel; Ova and Parasite; Platelet Monitoring	LFTs, ESR, CRP, pre-albumin, future reassessment of chemistry and cbc			On admit duplicate labs (CBC, chem, D-dimer, type and cross)
Imaging			CT Abdomen/pelvis	CT head, carotid duplex, CT Pulmonary Angiogram, Echo, Tilt Test, Exercise stress test, holter	Repeat already completed imaging (plain x-ray)
Other	Gastroenterology consult; Enteric Contact Isolation		Incentive spirometry
